# Supplementary material for: Adverse childhood experiences, re-trafficking vulnerability, and mental health outcomes among women survivors of human trafficking in Kampala, Uganda: A cross-sectional analysis
Source: PLoS One. 2025 Nov 18;20(11):e0334419. doi: 10.1371/journal.pone.0334419 (PMC12626294; doi:10.1371/journal.pone.0334419)
Supplement: S1 Dataset — (CSV) [file pone.0334419.s001.csv]

year	Month	Day	agegroup	Anxiety_grp3	depression_grp2	PTSD_Cats	PTSD_Prev	Dep_Prev	HTV_Prev	ACEs_Prev	Religion	PLC_Sleeping	Anxiety_Prev	PLC_Sleeping	Marital status
2025	1	30	18-24yrs	Mod-Severe	Moderate depression	MildSymps	0	1	0	1	Catholics	Atmy ownHome	1	Witha famMem/ownhome	Single
2025	1	30	18-24yrs	Mod-Severe	Mild depression	MildSymps	0	0	1	0	Pent/Saved	WorkPlace	1	Witha Friend/workPlace	Single
2025	1	30	18-24yrs	Mild	Moderate depression	No PTSDSymps	0	1	1	0	Catholics	Atmy ownHome	0	Witha famMem/ownhome	Single
2025	1	30	25yrs+	Mild	Mild depression	MildSymps	0	0	0	1	Moslems	Atmy ownHome	0	Witha famMem/ownhome	Single
2025	1	29	25yrs+	Mod-Severe	Moderately severe depression	MildSymps	0	1	1	0	Catholics	Atmy ownHome	1	Witha famMem/ownhome	Married
2025	1	29	18-24yrs	Mod-Severe	Moderately severe depression	SevereSymps	1	1	0	0	Others(Anglicans)	Atmy ownHome	1	Witha famMem/ownhome	Widowed
2025	1	29	25yrs+	Mod-Severe	Mild depression	ModerateSymps	0	0	0	1	Moslems	Atmy ownHome	1	Witha famMem/ownhome	Single
2025	1	29	25yrs+	Mod-Severe	Severe depression	SevereSymps	1	1	0	1	Others(Anglicans)	Atmy ownHome	1	Witha famMem/ownhome	Single
2025	1	29	25yrs+	Min	Moderate depression	No PTSDSymps	0	1	1	0	Catholics	Atmy ownHome	0	Witha famMem/ownhome	Single
2025	1	28	25yrs+	Min	Minimal depression	No PTSDSymps	0	0	1	0	Moslems	Atmy ownHome	0	Witha famMem/ownhome	Married
2025	1	28	18-24yrs	Mod-Severe	Moderate depression	MildSymps	0	1	0	1	Catholics	Atmy ownHome	1	Witha famMem/ownhome	Single
2025	1	28	25yrs+	Mod-Severe	Severe depression	MildSymps	0	1	1	1	Others(Anglicans)	Atmy ownHome	1	Witha famMem/ownhome	Single
2025	1	28	25yrs+	Mild	Moderately severe depression	MildSymps	0	1	0	1	Catholics	Atmy ownHome	0	Witha famMem/ownhome	Single
2025	1	27	18-24yrs	Mod-Severe	Moderately severe depression	SevereSymps	1	1	0	0	Moslems	WorkPlace	1	Witha Friend/workPlace	Single
2025	1	27	18-24yrs	Mild	Minimal depression	No PTSDSymps	0	0	1	0	Others(Anglicans)	WorkPlace	0	Witha Friend/workPlace	Single
2025	1	27	18-24yrs	Mod-Severe	Moderate depression	ModerateSymps	0	1	0	1	Catholics	Atmy ownHome	1	Witha famMem/ownhome	Married
2025	1	27	18-24yrs	Mild	Moderate depression	MildSymps	0	1	1	0	Catholics	Atmy ownHome	0	Witha famMem/ownhome	Single
2025	1	24	18-24yrs	Mod-Severe	Moderate depression	ModerateSymps	0	1	1	1	Catholics	Atmy ownHome	1	Witha famMem/ownhome	Married
2025	1	24	18-24yrs	Mod-Severe	Moderately severe depression	ModerateSymps	0	1	1	1	Others(Anglicans)	Witha Friend	1	Witha Friend/workPlace	Single
2025	1	24	18-24yrs	Mod-Severe	Moderate depression	SevereSymps	1	1	1	0	Pent/Saved	Witha FamilyMem	1	Witha famMem/ownhome	Single
2025	1	24	25yrs+	Mild	Moderate depression	No PTSDSymps	0	1	1	1	Catholics	Atmy ownHome	0	Witha famMem/ownhome	Widowed
2025	1	23	18-24yrs	Mod-Severe	Moderately severe depression	No PTSDSymps	0	1	1	1	Moslems	Witha FamilyMem	1	Witha famMem/ownhome	Single
2025	1	23	18-24yrs	Mild	Moderate depression	ModerateSymps	0	1	0	1	Pent/Saved	Witha FamilyMem	0	Witha famMem/ownhome	Single
2025	1	23	25yrs+	Mild	Minimal depression	MildSymps	0	0	1	1	Others(Anglicans)	WorkPlace	0	Witha Friend/workPlace	Married
2025	1	23	18-24yrs	Min	Minimal depression	No PTSDSymps	0	0	0	1	Moslems	Witha FamilyMem	0	Witha famMem/ownhome	Single
2025	1	23	18-24yrs	Mod-Severe	Moderate depression	SevereSymps	1	1	0	1	Moslems	Witha Friend	1	Witha Friend/workPlace	Single
2025	1	22	25yrs+	Mild	Mild depression	MildSymps	0	0	0	1	Moslems	Atmy ownHome	0	Witha famMem/ownhome	Single
2025	1	22	18-24yrs	Mod-Severe	Moderate depression	SevereSymps	1	1	0	1	Catholics	Witha FamilyMem	1	Witha famMem/ownhome	Single
2025	1	22	25yrs+	Mod-Severe	Moderate depression	ModerateSymps	0	1	0	1	Others(Anglicans)	Atmy ownHome	1	Witha famMem/ownhome	Single
2025	1	22	18-24yrs	Mod-Severe	Moderately severe depression	SevereSymps	1	1	1	1	Moslems	Atmy ownHome	1	Witha famMem/ownhome	Single
2025	1	21	18-24yrs	Mild	Mild depression	MildSymps	0	0	0	1	Pent/Saved	Atmy ownHome	0	Witha famMem/ownhome	Single
2025	1	21	18-24yrs	Min	Mild depression	MildSymps	0	0	0	1	Catholics	WorkPlace	0	Witha Friend/workPlace	Single
2025	1	21	18-24yrs	Mild	Mild depression	No PTSDSymps	0	0	1	0	Catholics	Witha FamilyMem	0	Witha famMem/ownhome	Single
2025	1	20	18-24yrs	Mod-Severe	Mild depression	MildSymps	0	0	0	1	Pent/Saved	WorkPlace	1	Witha Friend/workPlace	Single
2025	1	20	18-24yrs	Mod-Severe	Moderate depression	SevereSymps	1	1	1	1	Moslems	Witha FamilyMem	1	Witha famMem/ownhome	Single
2025	1	20	18-24yrs	Mod-Severe	Mild depression	MildSymps	0	0	1	1	Others(Anglicans)	Witha FamilyMem	1	Witha famMem/ownhome	Single
2025	1	20	18-24yrs	Min	Mild depression	No PTSDSymps	0	0	1	0	Catholics	Witha FamilyMem	0	Witha famMem/ownhome	Single
2025	1	17	18-24yrs	Mod-Severe	Moderate depression	ModerateSymps	1	1	1	1	Moslems	WorkPlace	1	Witha Friend/workPlace	Single
2025	1	17	25yrs+	Mild	Moderate depression	ModerateSymps	0	1	0	1	Catholics	Atmy ownHome	0	Witha famMem/ownhome	Single
2025	1	17	18-24yrs	Mild	Minimal depression	No PTSDSymps	0	0	1	1	Moslems	Atmy ownHome	0	Witha famMem/ownhome	Widowed
2025	1	17	25yrs+	Min	Mild depression	No PTSDSymps	0	0	1	1	Pent/Saved	Atmy ownHome	0	Witha famMem/ownhome	Widowed
2025	1	16	25yrs+	Mod-Severe	Moderate depression	SevereSymps	1	1	1	0	Moslems	Atmy ownHome	1	Witha famMem/ownhome	Widowed
2025	1	16	18-24yrs	Min	Moderate depression	No PTSDSymps	0	1	1	1	Others(Anglicans)	WorkPlace	0	Witha Friend/workPlace	Single
2025	1	16	25yrs+	Mild	Mild depression	MildSymps	0	0	1	1	Moslems	Witha FamilyMem	1	Witha famMem/ownhome	Single
2025	1	30	25yrs+	Mild	Moderate depression	SevereSymps	1	1	0	1	Others(Anglicans)	Atmy ownHome	0	Witha famMem/ownhome	Single
2025	1	30	18-24yrs	Mild	Moderate depression	SevereSymps	1	1	0	1	Catholics	Atmy ownHome	0	Witha famMem/ownhome	Single
2025	1	30	18-24yrs	Mild	Moderately severe depression	SevereSymps	1	1	0	1	Others(Anglicans)	Atmy ownHome	0	Witha famMem/ownhome	Single
2025	1	29	25yrs+	Mod-Severe	Moderately severe depression	SevereSymps	1	1	0	1	Catholics	Atmy ownHome	1	Witha famMem/ownhome	Single
2025	1	28	25yrs+	Mod-Severe	Moderately severe depression	ModerateSymps	0	1	0	1	Moslems	Atmy ownHome	1	Witha famMem/ownhome	Single
2025	1	28	18-24yrs	Mild	Mild depression	SevereSymps	1	0	0	1	Catholics	Shelter	0	Sheltercare	Single
2025	1	27	18-24yrs	Mild	Mild depression	SevereSymps	1	0	0	1	Catholics	Atmy ownHome	1	Witha famMem/ownhome	Single
2025	1	27	18-24yrs	Mild	Moderate depression	SevereSymps	1	1	0	1	Moslems	Atmy ownHome	1	Witha famMem/ownhome	Single
2025	1	24	18-24yrs	Mild	Moderately severe depression	SevereSymps	1	1	0	1	Moslems	Witha Friend	1	Witha Friend/workPlace	Single
2025	1	24	18-24yrs	Min	Minimal depression	No PTSDSymps	0	0	1	0	Pent/Saved	Atmy ownHome	0	Witha famMem/ownhome	Married
2025	1	24	18-24yrs	Mild	Mild depression	No PTSDSymps	0	0	1	0	Catholics	Witha Friend	0	Witha Friend/workPlace	Single
2025	1	20	18-24yrs	Min	Minimal depression	No PTSDSymps	0	0	1	0	Moslems	Witha FamilyMem	0	Witha famMem/ownhome	Single
2025	1	20	25yrs+	Mild	Mild depression	SevereSymps	1	0	1	0	Others(Anglicans)	Atmy ownHome	0	Witha famMem/ownhome	Single
2025	1	17	18-24yrs	Mod-Severe	Moderate depression	ModerateSymps	0	1	1	0	Pent/Saved	Witha FamilyMem	1	Witha famMem/ownhome	Single
2025	1	17	18-24yrs	Min	Mild depression	MildSymps	0	0	1	0	Others(Anglicans)	Atmy ownHome	0	Witha famMem/ownhome	Married
2025	1	17	18-24yrs	Mild	Mild depression	ModerateSymps	1	0	1	0	Catholics	Atmy ownHome	1	Witha famMem/ownhome	Married
2025	1	16	25yrs+	Mild	Moderate depression	ModerateSymps	0	1	1	1	Moslems	Atmy ownHome	1	Witha famMem/ownhome	Married
2025	1	16	18-24yrs	Mod-Severe	Mild depression	SevereSymps	1	0	1	0	Others(Anglicans)	Atmy ownHome	1	Witha famMem/ownhome	Widowed
2025	1	30	18-24yrs	Min	Mild depression	SevereSymps	1	0	1	1	Catholics	Witha FamilyMem	0	Witha famMem/ownhome	Single
2025	1	30	18-24yrs	Mod-Severe	Mild depression	SevereSymps	1	0	1	1	Others(Anglicans)	Witha FamilyMem	1	Witha famMem/ownhome	Single
2025	1	30	25yrs+	Mod-Severe	Moderate depression	SevereSymps	1	1	0	1	Moslems	Atmy ownHome	1	Witha famMem/ownhome	Single
2025	1	30	18-24yrs	Mod-Severe	Moderately severe depression	SevereSymps	1	1	1	1	Catholics	Atmy ownHome	1	Witha famMem/ownhome	Married
2025	1	30	18-24yrs	Mod-Severe	Mild depression	ModerateSymps	0	0	1	0	Catholics	Witha FamilyMem	1	Witha famMem/ownhome	Single
2025	1	29	18-24yrs	Mild	Mild depression	MildSymps	0	0	1	1	Others(Anglicans)	Witha FamilyMem	0	Witha famMem/ownhome	Single
2025	1	29	18-24yrs	Mod-Severe	Moderate depression	SevereSymps	1	1	0	1	Moslems	Witha Friend	1	Witha Friend/workPlace	Single
2025	1	29	18-24yrs	Mod-Severe	Moderately severe depression	ModerateSymps	1	1	1	0	Moslems	Witha Friend	1	Witha Friend/workPlace	Single
2025	1	29	18-24yrs	Mod-Severe	Moderate depression	ModerateSymps	1	1	0	1	Moslems	Atmy ownHome	1	Witha famMem/ownhome	Single
2025	1	29	18-24yrs	Mild	Moderate depression	SevereSymps	1	1	1	1	Catholics	Atmy ownHome	1	Witha famMem/ownhome	Single
2025	1	29	18-24yrs	Mod-Severe	Severe depression	SevereSymps	1	1	0	1	Catholics	Witha Friend	1	Witha Friend/workPlace	Single
2025	1	28	18-24yrs	Mod-Severe	Moderate depression	SevereSymps	1	1	1	1	Pent/Saved	Atmy ownHome	1	Witha famMem/ownhome	Married
2025	1	28	25yrs+	Mod-Severe	Severe depression	SevereSymps	1	1	0	0	Catholics	Atmy ownHome	1	Witha famMem/ownhome	Single
2025	1	27	18-24yrs	Mild	Moderately severe depression	ModerateSymps	1	1	1	0	Moslems	Witha FamilyMem	0	Witha famMem/ownhome	Single
2025	1	27	18-24yrs	Mod-Severe	Moderate depression	ModerateSymps	1	1	0	1	Pent/Saved	Atmy ownHome	1	Witha famMem/ownhome	Single
2025	1	27	18-24yrs	Mod-Severe	Moderate depression	MildSymps	0	1	1	0	Moslems	WorkPlace	1	Witha Friend/workPlace	Single
2025	1	27	18-24yrs	Min	Minimal depression	No PTSDSymps	0	0	1	0	Pent/Saved	Witha FamilyMem	0	Witha famMem/ownhome	Single
2025	1	24	18-24yrs	Mild	Mild depression	ModerateSymps	0	0	1	1	Catholics	Witha FamilyMem	0	Witha famMem/ownhome	Married
2025	1	24	18-24yrs	Mild	Mild depression	MildSymps	0	0	0	1	Pent/Saved	Witha FamilyMem	0	Witha famMem/ownhome	Single
2025	1	23	18-24yrs	Mild	Moderate depression	ModerateSymps	0	1	1	0	Catholics	Witha FamilyMem	0	Witha famMem/ownhome	Single
2025	1	23	18-24yrs	Mod-Severe	Moderate depression	ModerateSymps	0	1	1	1	Moslems	Atmy ownHome	1	Witha famMem/ownhome	Single
2025	1	23	18-24yrs	Mod-Severe	Moderately severe depression	SevereSymps	1	1	1	1	Moslems	Witha FamilyMem	1	Witha famMem/ownhome	Single
2025	1	23	25yrs+	Mod-Severe	Moderately severe depression	SevereSymps	1	1	1	0	Moslems	Witha FamilyMem	1	Witha famMem/ownhome	Single
2025	1	23	25yrs+	Mod-Severe	Moderate depression	SevereSymps	1	1	0	1	Others(Anglicans)	Atmy ownHome	1	Witha famMem/ownhome	Single
2025	1	22	18-24yrs	Mod-Severe	Mild depression	SevereSymps	1	0	1	1	Catholics	Atmy ownHome	1	Witha famMem/ownhome	Single
2025	1	22	25yrs+	Mild	Moderately severe depression	SevereSymps	1	1	1	1	Catholics	Atmy ownHome	1	Witha famMem/ownhome	Single
2025	1	22	25yrs+	Mod-Severe	Moderate depression	SevereSymps	1	1	0	1	Moslems	Witha Friend	1	Witha Friend/workPlace	Single
2025	1	21	18-24yrs	Mild	Minimal depression	MildSymps	0	0	1	1	Moslems	Witha FamilyMem	0	Witha famMem/ownhome	Single
2025	1	21	25yrs+	Mod-Severe	Moderately severe depression	SevereSymps	1	1	0	1	Moslems	Atmy ownHome	1	Witha famMem/ownhome	Single
2025	1	20	18-24yrs	Min	Minimal depression	No PTSDSymps	0	0	1	0	Catholics	Witha FamilyMem	0	Witha famMem/ownhome	Single
2025	1	17	18-24yrs	Mild	Mild depression	ModerateSymps	0	0	1	1	Moslems	Witha FamilyMem	0	Witha famMem/ownhome	Single
2025	1	17	25yrs+	Mild	Moderate depression	ModerateSymps	0	1	0	1	Pent/Saved	Atmy ownHome	0	Witha famMem/ownhome	Married
2025	1	17	18-24yrs	Min	Minimal depression	No PTSDSymps	0	0	1	0	Pent/Saved	Witha FamilyMem	0	Witha famMem/ownhome	Single
2025	1	17	18-24yrs	Mod-Severe	Moderate depression	SevereSymps	1	1	1	1	Pent/Saved	Witha FamilyMem	1	Witha famMem/ownhome	Single
2025	1	16	18-24yrs	Min	Mild depression	MildSymps	0	0	1	0	Moslems	Atmy ownHome	0	Witha famMem/ownhome	Married
2025	1	16	18-24yrs	Min	Minimal depression	MildSymps	0	0	1	1	Catholics	Witha FamilyMem	0	Witha famMem/ownhome	Single
2025	1	16	25yrs+	Min	Mild depression	No PTSDSymps	0	0	0	1	Others(Anglicans)	Witha FamilyMem	0	Witha famMem/ownhome	Widowed
2025	1	30	18-24yrs	Min	Minimal depression	SevereSymps	1	0	1	0	Moslems	Witha FamilyMem	0	Witha famMem/ownhome	Single
2025	1	30	18-24yrs	Mod-Severe	Moderate depression	SevereSymps	1	1	0	1	Catholics	Atmy ownHome	1	Witha famMem/ownhome	Single
2025	1	30	25yrs+	Min	Mild depression	ModerateSymps	0	0	0	1	Catholics	Atmy ownHome	0	Witha famMem/ownhome	Single
2025	1	30	18-24yrs	Min	Minimal depression	SevereSymps	1	0	1	1	Pent/Saved	Witha FamilyMem	0	Witha famMem/ownhome	Single
2025	1	29	18-24yrs	Mod-Severe	Moderate depression	SevereSymps	1	1	0	1	Catholics	Witha FamilyMem	1	Witha famMem/ownhome	Single
2025	1	29	25yrs+	Mod-Severe	Moderate depression	SevereSymps	1	1	0	1	Others(Anglicans)	Witha Friend	1	Witha Friend/workPlace	Single
2025	1	29	18-24yrs	Mild	Mild depression	SevereSymps	1	0	0	1	Catholics	Atmy ownHome	1	Witha famMem/ownhome	Single
2025	1	29	25yrs+	Mild	Moderate depression	SevereSymps	1	1	0	1	Pent/Saved	Witha FamilyMem	0	Witha famMem/ownhome	Single
2025	1	29	18-24yrs	Mild	Mild depression	SevereSymps	1	0	0	1	Catholics	Witha Friend	0	Witha Friend/workPlace	Single
2025	1	28	25yrs+	Mild	Mild depression	SevereSymps	1	0	1	1	Catholics	Atmy ownHome	1	Witha famMem/ownhome	Single
2025	1	28	25yrs+	Mild	Moderate depression	ModerateSymps	1	1	1	1	Catholics	Atmy ownHome	0	Witha famMem/ownhome	Single
2025	1	28	18-24yrs	Mod-Severe	Mild depression	SevereSymps	1	0	1	1	Moslems	Witha Friend	1	Witha Friend/workPlace	Single
2025	1	27	18-24yrs	Mild	Mild depression	MildSymps	0	0	1	1	Moslems	Witha FamilyMem	0	Witha famMem/ownhome	Single
2025	1	27	18-24yrs	Mild	Mild depression	MildSymps	0	0	1	1	Pent/Saved	Witha FamilyMem	0	Witha famMem/ownhome	Single
2025	1	27	18-24yrs	Mild	Mild depression	MildSymps	0	0	1	0	Moslems	Witha FamilyMem	1	Witha famMem/ownhome	Single
2025	1	27	18-24yrs	Mild	Moderately severe depression	SevereSymps	1	1	1	0	Moslems	Witha FamilyMem	1	Witha famMem/ownhome	Single
2025	1	27	18-24yrs	Min	Minimal depression	No PTSDSymps	0	0	1	0	Catholics	Witha FamilyMem	0	Witha famMem/ownhome	Single
2025	1	24	18-24yrs	Min	Mild depression	MildSymps	0	0	1	1	Pent/Saved	Witha FamilyMem	0	Witha famMem/ownhome	Single
2025	1	24	18-24yrs	Mild	Minimal depression	ModerateSymps	0	0	1	0	Pent/Saved	Atmy ownHome	0	Witha famMem/ownhome	Married
2025	1	23	18-24yrs	Mod-Severe	Moderate depression	SevereSymps	1	1	1	1	Moslems	Witha FamilyMem	1	Witha famMem/ownhome	Single
2025	1	23	18-24yrs	Min	Minimal depression	ModerateSymps	0	0	1	1	Others(Anglicans)	Witha FamilyMem	0	Witha famMem/ownhome	Single
2025	1	23	18-24yrs	Mod-Severe	Mild depression	ModerateSymps	0	0	1	1	Catholics	Witha FamilyMem	1	Witha famMem/ownhome	Single
2025	1	23	18-24yrs	Mild	Minimal depression	SevereSymps	1	0	1	1	Moslems	Atmy ownHome	0	Witha famMem/ownhome	Single
2025	1	22	25yrs+	Mod-Severe	Moderate depression	SevereSymps	1	1	0	1	Pent/Saved	Atmy ownHome	1	Witha famMem/ownhome	Single
2025	1	22	25yrs+	Mod-Severe	Moderate depression	SevereSymps	1	1	1	1	Moslems	Atmy ownHome	1	Witha famMem/ownhome	Single
2025	1	21	25yrs+	Mild	Mild depression	SevereSymps	1	0	0	1	Others(Anglicans)	Atmy ownHome	0	Witha famMem/ownhome	Married
2025	1	21	18-24yrs	Mild	Minimal depression	SevereSymps	1	0	1	1	Others(Anglicans)	Witha FamilyMem	0	Witha famMem/ownhome	Single
2025	1	20	18-24yrs	Mod-Severe	Mild depression	ModerateSymps	1	0	0	1	Others(Anglicans)	Witha FamilyMem	1	Witha famMem/ownhome	Widowed
2025	1	20	25yrs+	Min	Moderate depression	MildSymps	0	1	1	1	Catholics	Atmy ownHome	0	Witha famMem/ownhome	Single
2025	1	17	18-24yrs	Min	Mild depression	ModerateSymps	0	0	1	0	Pent/Saved	Witha FamilyMem	0	Witha famMem/ownhome	Single
2025	1	17	18-24yrs	Mod-Severe	Moderate depression	SevereSymps	1	1	1	1	Others(Anglicans)	Witha FamilyMem	1	Witha famMem/ownhome	Single
2025	1	17	18-24yrs	Min	Mild depression	No PTSDSymps	0	0	1	0	Pent/Saved	Witha Friend	0	Witha Friend/workPlace	Single
2025	1	16	25yrs+	Mild	Mild depression	MildSymps	0	0	0	0	Moslems	Atmy ownHome	1	Witha famMem/ownhome	Married
2025	1	16	18-24yrs	Mod-Severe	Mild depression	ModerateSymps	0	0	0	1	Pent/Saved	Witha FamilyMem	1	Witha famMem/ownhome	Married
2025	1	16	18-24yrs	Min	Minimal depression	MildSymps	0	0	0	1	Catholics	Atmy ownHome	0	Witha famMem/ownhome	Single
2025	1	17	18-24yrs	Mild	Mild depression	MildSymps	0	0	1	0	Others(Anglicans)	WorkPlace	0	Witha Friend/workPlace	Single
2025	1	16	18-24yrs	Mod-Severe	Severe depression	ModerateSymps	0	1	1	0	Catholics	Witha FamilyMem	1	Witha famMem/ownhome	Single
2025	1	16	18-24yrs	Mild	Moderate depression	ModerateSymps	0	1	1	1	Others(Anglicans)	Witha FamilyMem	1	Witha famMem/ownhome	Single
2025	1	27	18-24yrs	Min	Mild depression	ModerateSymps	0	0	1	0	Others(Anglicans)	Atmy ownHome	0	Witha famMem/ownhome	Married
2025	1	27	18-24yrs	Mod-Severe	Moderately severe depression	SevereSymps	1	1	1	1	Pent/Saved	Witha FamilyMem	1	Witha famMem/ownhome	Single
2025	1	27	18-24yrs	Mild	Moderate depression	MildSymps	0	1	1	1	Moslems	Witha FamilyMem	0	Witha famMem/ownhome	Single
2025	1	27	18-24yrs	Mod-Severe	Moderately severe depression	MildSymps	0	1	1	0	Pent/Saved	Witha FamilyMem	1	Witha famMem/ownhome	Single
2025	1	16	18-24yrs	Min	Minimal depression	No PTSDSymps	0	0	1	0	Moslems	Witha FamilyMem	0	Witha famMem/ownhome	Single
2025	1	16	25yrs+	Min	Minimal depression	No PTSDSymps	0	0	1	0	Moslems	Witha Friend	0	Witha Friend/workPlace	Single
2025	1	16	25yrs+	Mild	Mild depression	MildSymps	0	0	0	1	Pent/Saved	Witha FamilyMem	0	Witha famMem/ownhome	Single
2025	1	16	18-24yrs	Mild	Minimal depression	No PTSDSymps	0	0	1	0	Moslems	Witha FamilyMem	0	Witha famMem/ownhome	Single
2025	1	16	18-24yrs	Min	Mild depression	MildSymps	0	0	1	1	Moslems	Atmy ownHome	0	Witha famMem/ownhome	Single
2025	1	16	18-24yrs	Mod-Severe	Moderate depression	ModerateSymps	0	1	1	0	Others(Anglicans)	Atmy ownHome	1	Witha famMem/ownhome	Married
2025	1	30	18-24yrs	Mild	Mild depression	ModerateSymps	1	0	0	1	Catholics	Atmy ownHome	0	Witha famMem/ownhome	Single
2025	1	30	18-24yrs	Mild	Mild depression	SevereSymps	1	0	0	1	Catholics	Atmy ownHome	1	Witha famMem/ownhome	Single
2025	1	30	18-24yrs	Mod-Severe	Moderate depression	ModerateSymps	1	1	0	1	Moslems	Atmy ownHome	1	Witha famMem/ownhome	Married
2025	1	30	18-24yrs	Mod-Severe	Moderate depression	ModerateSymps	1	1	0	1	Pent/Saved	Witha FamilyMem	1	Witha famMem/ownhome	Single
2025	1	30	25yrs+	Mod-Severe	Moderately severe depression	SevereSymps	1	1	0	0	Moslems	Atmy ownHome	1	Witha famMem/ownhome	Single
2025	1	29	18-24yrs	Mild	Moderate depression	ModerateSymps	0	1	1	1	Pent/Saved	Witha Friend	0	Witha Friend/workPlace	Single
2025	1	29	25yrs+	Min	Mild depression	MildSymps	0	0	1	0	Catholics	Atmy ownHome	0	Witha famMem/ownhome	Single
2025	1	29	18-24yrs	Mild	Mild depression	MildSymps	0	0	1	1	Moslems	Witha FamilyMem	0	Witha famMem/ownhome	Single
2025	1	29	25yrs+	Mild	Moderate depression	SevereSymps	1	1	0	1	Pent/Saved	Witha Friend	0	Witha Friend/workPlace	Single
2025	1	29	25yrs+	Mild	Moderate depression	ModerateSymps	0	1	1	1	Catholics	Atmy ownHome	0	Witha famMem/ownhome	Single
2025	1	28	18-24yrs	Mild	Mild depression	ModerateSymps	0	0	0	1	Catholics	Witha Friend	0	Witha Friend/workPlace	Single
2025	1	28	18-24yrs	Mod-Severe	Moderate depression	MildSymps	0	1	0	1	Pent/Saved	Witha FamilyMem	1	Witha famMem/ownhome	Single
2025	1	28	25yrs+	Mod-Severe	Moderately severe depression	ModerateSymps	0	1	1	0	Catholics	Witha Friend	1	Witha Friend/workPlace	Single
2025	1	28	25yrs+	Min	Minimal depression	ModerateSymps	0	0	1	0	Catholics	Atmy ownHome	0	Witha famMem/ownhome	Single
2025	1	27	18-24yrs	Mild	Mild depression	MildSymps	0	0	1	1	Catholics	Witha Friend	0	Witha Friend/workPlace	Single
2025	1	27	18-24yrs	Mild	Mild depression	ModerateSymps	1	0	1	0	Pent/Saved	Witha FamilyMem	0	Witha famMem/ownhome	Single
2025	1	27	18-24yrs	Mild	Mild depression	MildSymps	0	0	1	1	Moslems	Witha FamilyMem	0	Witha famMem/ownhome	Single
2025	1	27	18-24yrs	Mild	Mild depression	MildSymps	0	0	1	1	Moslems	Witha FamilyMem	0	Witha famMem/ownhome	Single
2025	1	24	18-24yrs	Mild	Mild depression	MildSymps	0	0	0	1	Catholics	Atmy ownHome	0	Witha famMem/ownhome	Married
2025	1	24	18-24yrs	Mild	Mild depression	ModerateSymps	0	0	0	1	Moslems	Witha Friend	0	Witha Friend/workPlace	Single
2025	1	24	18-24yrs	Mild	Mild depression	ModerateSymps	0	0	1	1	Others(Anglicans)	Witha FamilyMem	0	Witha famMem/ownhome	Single
2025	1	24	18-24yrs	Mild	Moderate depression	ModerateSymps	1	1	0	1	Moslems	Atmy ownHome	0	Witha famMem/ownhome	Single
2025	1	23	18-24yrs	Mild	Mild depression	ModerateSymps	0	0	1	0	Moslems	Witha FamilyMem	0	Witha famMem/ownhome	Single
2025	1	23	18-24yrs	Mild	Mild depression	MildSymps	0	0	1	0	Moslems	Witha FamilyMem	1	Witha famMem/ownhome	Single
2025	1	23	18-24yrs	Mild	Minimal depression	MildSymps	0	0	1	1	Catholics	Witha FamilyMem	0	Witha famMem/ownhome	Single
2025	1	23	25yrs+	Min	Minimal depression	MildSymps	0	0	1	0	Moslems	Witha FamilyMem	0	Witha famMem/ownhome	Single
2025	1	23	18-24yrs	Min	Minimal depression	MildSymps	0	0	1	0	Catholics	Witha Friend	0	Witha Friend/workPlace	Single
2025	1	22	25yrs+	Mild	Mild depression	ModerateSymps	0	0	0	1	Pent/Saved	Witha Friend	0	Witha Friend/workPlace	Single
2025	1	22	18-24yrs	Min	Mild depression	ModerateSymps	0	0	0	1	Pent/Saved	Witha Friend	0	Witha Friend/workPlace	Single
2025	1	22	18-24yrs	Mild	Mild depression	No PTSDSymps	0	0	1	0	Moslems	Atmy ownHome	0	Witha famMem/ownhome	Single
2025	1	21	18-24yrs	Mod-Severe	Moderate depression	ModerateSymps	0	1	1	1	Catholics	Witha FamilyMem	1	Witha famMem/ownhome	Single
2025	1	21	18-24yrs	Mild	Mild depression	ModerateSymps	0	0	1	1	Catholics	Witha FamilyMem	0	Witha famMem/ownhome	Single
2025	1	21	18-24yrs	Min	Mild depression	ModerateSymps	0	0	1	1	Catholics	Atmy ownHome	0	Witha famMem/ownhome	Single
2025	1	21	18-24yrs	Mild	Mild depression	ModerateSymps	1	0	1	1	Pent/Saved	Witha FamilyMem	1	Witha famMem/ownhome	Single
2025	1	20	18-24yrs	Mild	Moderate depression	SevereSymps	1	1	1	0	Pent/Saved	Witha FamilyMem	1	Witha famMem/ownhome	Single
2025	1	20	18-24yrs	Mild	Mild depression	ModerateSymps	0	0	0	1	Pent/Saved	Witha FamilyMem	1	Witha famMem/ownhome	Single
2025	1	20	18-24yrs	Mild	Moderate depression	SevereSymps	1	1	1	1	Catholics	Atmy ownHome	0	Witha famMem/ownhome	Married
2025	1	20	18-24yrs	Mod-Severe	Moderate depression	SevereSymps	1	1	0	1	Pent/Saved	Atmy ownHome	1	Witha famMem/ownhome	Married
2025	1	17	25yrs+	Mod-Severe	Moderate depression	SevereSymps	1	1	1	0	Moslems	Atmy ownHome	1	Witha famMem/ownhome	Single
2025	1	17	25yrs+	Mild	Moderately severe depression	ModerateSymps	0	1	1	0	Moslems	Atmy ownHome	1	Witha famMem/ownhome	Married
2025	1	17	18-24yrs	Mod-Severe	Mild depression	SevereSymps	1	0	1	0	Pent/Saved	Witha FamilyMem	1	Witha famMem/ownhome	Single
2025	1	17	18-24yrs	Mild	Moderate depression	SevereSymps	1	1	0	0	Moslems	Witha FamilyMem	1	Witha famMem/ownhome	Single
2025	1	16	25yrs+	Mod-Severe	Moderately severe depression	ModerateSymps	0	1	1	0	Pent/Saved	Witha FamilyMem	1	Witha famMem/ownhome	Single
2025	1	16	18-24yrs	Mod-Severe	Moderately severe depression	SevereSymps	1	1	0	1	Others(Anglicans)	Witha FamilyMem	1	Witha famMem/ownhome	Single
2025	1	16	18-24yrs	Mild	Mild depression	ModerateSymps	0	0	1	1	Moslems	Witha Friend	1	Witha Friend/workPlace	Single
2025	1	30	18-24yrs	Mod-Severe	Severe depression	SevereSymps	1	1	0	1	Pent/Saved	WorkPlace	1	Witha Friend/workPlace	Single
2025	1	30	25yrs+	Mild	Moderate depression	ModerateSymps	0	1	0	1	Catholics	Atmy ownHome	1	Witha famMem/ownhome	Single
2025	1	30	25yrs+	Mod-Severe	Moderately severe depression	SevereSymps	1	1	0	1	Moslems	Atmy ownHome	1	Witha famMem/ownhome	Widowed
2025	1	30	25yrs+	Mod-Severe	Severe depression	SevereSymps	1	1	0	1	Others(Anglicans)	Atmy ownHome	1	Witha famMem/ownhome	Single
2025	1	30	18-24yrs	Mild	Moderate depression	ModerateSymps	1	1	1	1	Pent/Saved	Witha FamilyMem	0	Witha famMem/ownhome	Married
2025	1	29	25yrs+	Mod-Severe	Moderate depression	ModerateSymps	0	1	0	1	Catholics	Witha Friend	1	Witha Friend/workPlace	Single
2025	1	29	25yrs+	Mod-Severe	Moderately severe depression	ModerateSymps	0	1	0	1	Catholics	Witha Friend	1	Witha Friend/workPlace	Single
2025	1	29	25yrs+	Mod-Severe	Moderate depression	ModerateSymps	0	1	1	1	Moslems	Atmy ownHome	1	Witha famMem/ownhome	Single
2025	1	29	18-24yrs	Mild	Moderate depression	SevereSymps	1	1	0	0	Catholics	Witha FamilyMem	1	Witha famMem/ownhome	Single
2025	1	29	25yrs+	Mod-Severe	Moderately severe depression	ModerateSymps	1	1	0	1	Others(Anglicans)	Witha FamilyMem	1	Witha famMem/ownhome	Single
2025	1	28	25yrs+	Mod-Severe	Mild depression	ModerateSymps	1	0	1	1	Moslems	Atmy ownHome	1	Witha famMem/ownhome	Single
2025	1	28	25yrs+	Mod-Severe	Moderate depression	ModerateSymps	1	1	1	1	Moslems	WorkPlace	1	Witha Friend/workPlace	Single
2025	1	28	18-24yrs	Mild	Moderate depression	ModerateSymps	0	1	1	1	Catholics	Atmy ownHome	0	Witha famMem/ownhome	Single
2025	1	28	25yrs+	Mod-Severe	Moderately severe depression	ModerateSymps	1	1	1	1	Pent/Saved	WorkPlace	1	Witha Friend/workPlace	Single
2025	1	28	25yrs+	Mild	Moderately severe depression	SevereSymps	1	1	1	1	Others(Anglicans)	Atmy ownHome	1	Witha famMem/ownhome	Single
2025	1	27	18-24yrs	Mild	Mild depression	ModerateSymps	0	0	0	1	Pent/Saved	Atmy ownHome	0	Witha famMem/ownhome	Single
2025	1	27	18-24yrs	Mod-Severe	Moderate depression	MildSymps	0	1	0	1	Catholics	Atmy ownHome	1	Witha famMem/ownhome	Married
2025	1	27	18-24yrs	Mod-Severe	Moderately severe depression	MildSymps	0	1	0	1	Pent/Saved	Witha FamilyMem	1	Witha famMem/ownhome	Single
2025	1	27	18-24yrs	Mod-Severe	Moderate depression	MildSymps	0	1	1	1	Catholics	Witha FamilyMem	1	Witha famMem/ownhome	Single
2025	1	24	18-24yrs	Mod-Severe	Moderate depression	ModerateSymps	0	1	0	1	Moslems	Witha Friend	1	Witha Friend/workPlace	Single
2025	1	24	18-24yrs	Mild	Mild depression	MildSymps	0	0	1	1	Moslems	Witha Friend	1	Witha Friend/workPlace	Single
2025	1	24	18-24yrs	Mild	Mild depression	MildSymps	0	0	1	1	Catholics	Witha FamilyMem	0	Witha famMem/ownhome	Single
2025	1	23	18-24yrs	Mod-Severe	Mild depression	MildSymps	0	0	1	1	Catholics	Witha FamilyMem	1	Witha famMem/ownhome	Single
2025	1	23	18-24yrs	Mod-Severe	Moderately severe depression	ModerateSymps	1	1	1	0	Moslems	Witha FamilyMem	1	Witha famMem/ownhome	Single
2025	1	23	18-24yrs	Mod-Severe	Moderate depression	SevereSymps	1	1	0	1	Catholics	Witha FamilyMem	1	Witha famMem/ownhome	Single
2025	1	23	25yrs+	Min	Minimal depression	No PTSDSymps	0	0	0	1	Others(Anglicans)	Atmy ownHome	0	Witha famMem/ownhome	Married
2025	1	22	18-24yrs	Mod-Severe	Moderately severe depression	SevereSymps	1	1	1	1	Moslems	Atmy ownHome	1	Witha famMem/ownhome	Single
2025	1	22	18-24yrs	Mod-Severe	Moderate depression	SevereSymps	1	1	0	1	Others(Anglicans)	Shelter	1	Sheltercare	Widowed
2025	1	21	18-24yrs	Min	Moderate depression	MildSymps	0	1	1	1	Pent/Saved	Witha Friend	0	Witha Friend/workPlace	Single
2025	1	21	18-24yrs	Min	Moderate depression	MildSymps	0	1	1	1	Catholics	WorkPlace	0	Witha Friend/workPlace	Single
2025	1	20	18-24yrs	Mod-Severe	Moderately severe depression	MildSymps	0	1	1	1	Pent/Saved	Atmy ownHome	1	Witha famMem/ownhome	Married
2025	1	20	18-24yrs	Mild	Mild depression	MildSymps	0	0	1	1	Others(Anglicans)	Atmy ownHome	1	Witha famMem/ownhome	Single
2025	1	20	18-24yrs	Mild	Mild depression	MildSymps	0	0	1	0	Catholics	Witha FamilyMem	0	Witha famMem/ownhome	Single
2025	1	17	18-24yrs	Mod-Severe	Mild depression	ModerateSymps	0	0	1	1	Pent/Saved	WorkPlace	1	Witha Friend/workPlace	Single
2025	1	17	18-24yrs	Mod-Severe	Mild depression	MildSymps	0	0	1	1	Pent/Saved	Atmy ownHome	1	Witha famMem/ownhome	Married
2025	1	17	25yrs+	Mild	Minimal depression	No PTSDSymps	0	0	1	0	Pent/Saved	Atmy ownHome	0	Witha famMem/ownhome	Single
2025	1	30	18-24yrs	Mild	Mild depression	MildSymps	0	0	1	1	Moslems	Witha Friend	1	Witha Friend/workPlace	Widowed
2025	1	30	25yrs+	Min	Mild depression	MildSymps	0	0	0	0	Catholics	Atmy ownHome	0	Witha famMem/ownhome	Widowed
2025	1	30	25yrs+	Min	Moderate depression	MildSymps	0	1	1	0	Catholics	Atmy ownHome	0	Witha famMem/ownhome	Single
2025	1	30	18-24yrs	Mild	Mild depression	MildSymps	0	0	1	0	Pent/Saved	Witha Friend	0	Witha Friend/workPlace	Single
2025	1	30	18-24yrs	Mod-Severe	Mild depression	ModerateSymps	0	0	1	0	Catholics	Witha FamilyMem	1	Witha famMem/ownhome	Single
2025	1	29	18-24yrs	Mod-Severe	Moderate depression	ModerateSymps	1	1	1	0	Catholics	Atmy ownHome	1	Witha famMem/ownhome	Single
2025	1	28	25yrs+	Mod-Severe	Moderately severe depression	SevereSymps	1	1	1	1	Others(Anglicans)	Atmy ownHome	1	Witha famMem/ownhome	Single
2025	1	28	25yrs+	Mod-Severe	Moderately severe depression	SevereSymps	1	1	0	1	Moslems	Atmy ownHome	1	Witha famMem/ownhome	Widowed
2025	1	24	18-24yrs	Mild	Moderate depression	SevereSymps	1	1	1	0	Moslems	Witha FamilyMem	1	Witha famMem/ownhome	Single
2025	1	23	18-24yrs	Mild	Mild depression	MildSymps	0	0	1	0	Moslems	Witha FamilyMem	0	Witha famMem/ownhome	Single
2025	1	23	18-24yrs	Mild	Mild depression	ModerateSymps	0	0	1	0	Others(Anglicans)	Witha FamilyMem	1	Witha famMem/ownhome	Single
2025	1	23	18-24yrs	Mild	Moderate depression	SevereSymps	1	1	1	0	Others(Anglicans)	WorkPlace	1	Witha Friend/workPlace	Single
2025	1	22	18-24yrs	Mild	Moderate depression	SevereSymps	1	1	1	0	Others(Anglicans)	Atmy ownHome	1	Witha famMem/ownhome	Single
2025	1	22	25yrs+	Min	Minimal depression	MildSymps	0	0	1	0	Catholics	Atmy ownHome	0	Witha famMem/ownhome	Single
2025	1	21	25yrs+	Mod-Severe	Moderate depression	MildSymps	0	1	0	0	Others(Anglicans)	WorkPlace	1	Witha Friend/workPlace	Single
2025	1	21	18-24yrs	Mild	Mild depression	ModerateSymps	0	0	1	0	Catholics	WorkPlace	1	Witha Friend/workPlace	Single
2025	1	20	18-24yrs	Mod-Severe	Mild depression	ModerateSymps	1	0	1	1	Moslems	Witha FamilyMem	1	Witha famMem/ownhome	Single
2025	1	20	25yrs+	Mild	Moderate depression	SevereSymps	1	1	1	0	Catholics	Atmy ownHome	0	Witha famMem/ownhome	Married
2025	1	17	18-24yrs	Mod-Severe	Moderately severe depression	SevereSymps	1	1	0	1	Pent/Saved	Shelter	1	Sheltercare	Single
2025	1	17	18-24yrs	Mild	Moderate depression	ModerateSymps	0	1	1	0	Pent/Saved	WorkPlace	0	Witha Friend/workPlace	Single
2025	1	17	25yrs+	Mild	Moderate depression	SevereSymps	1	1	1	1	Pent/Saved	Witha FamilyMem	1	Witha famMem/ownhome	Single
2025	1	29	25yrs+	Mod-Severe	Moderate depression	ModerateSymps	1	1	1	0	Pent/Saved	Atmy ownHome	1	Witha famMem/ownhome	Single
2025	1	29	25yrs+	Mod-Severe	Moderately severe depression	MildSymps	0	1	1	0	Moslems	Shelter	1	Sheltercare	Single
2025	1	28	18-24yrs	Min	Mild depression	ModerateSymps	0	0	1	0	Catholics	Shelter	0	Sheltercare	Single
2025	1	28	18-24yrs	Mod-Severe	Moderately severe depression	No PTSDSymps	0	1	1	0	Moslems	Shelter	1	Sheltercare	Single
2025	1	27	18-24yrs	Mod-Severe	Moderately severe depression	SevereSymps	1	1	0	1	Catholics	Shelter	1	Sheltercare	Single
2025	1	27	18-24yrs	Mod-Severe	Moderate depression	ModerateSymps	0	1	0	1	Others(Anglicans)	Witha FamilyMem	1	Witha famMem/ownhome	Single
2025	1	27	18-24yrs	Mild	Mild depression	ModerateSymps	0	0	0	1	Pent/Saved	Atmy ownHome	0	Witha famMem/ownhome	Single
2025	1	27	18-24yrs	Min	Minimal depression	MildSymps	0	0	1	0	Moslems	Witha FamilyMem	0	Witha famMem/ownhome	Single
2025	1	24	25yrs+	Mild	Mild depression	No PTSDSymps	0	0	1	0	Catholics	Atmy ownHome	0	Witha famMem/ownhome	Married
2025	1	23	18-24yrs	Mod-Severe	Moderate depression	MildSymps	0	1	0	1	Catholics	Witha FamilyMem	1	Witha famMem/ownhome	Single
2025	1	22	25yrs+	Mild	Moderate depression	MildSymps	0	1	1	0	Others(Anglicans)	Atmy ownHome	0	Witha famMem/ownhome	Widowed
2025	1	22	18-24yrs	Mod-Severe	Moderately severe depression	SevereSymps	1	1	1	1	Catholics	WorkPlace	1	Witha Friend/workPlace	Single
2025	1	22	18-24yrs	Mod-Severe	Moderate depression	SevereSymps	1	1	1	1	Moslems	WorkPlace	1	Witha Friend/workPlace	Single
2025	1	22	18-24yrs	Mild	Moderate depression	ModerateSymps	0	1	1	1	Others(Anglicans)	Atmy ownHome	0	Witha famMem/ownhome	Single
2025	1	21	18-24yrs	Mod-Severe	Moderate depression	ModerateSymps	0	1	1	0	Catholics	Witha Friend	1	Witha Friend/workPlace	Single
2025	1	21	25yrs+	Mild	Mild depression	ModerateSymps	0	0	1	0	Others(Anglicans)	Shelter	0	Sheltercare	Single
2025	1	20	18-24yrs	Mod-Severe	Moderately severe depression	SevereSymps	1	1	1	1	Pent/Saved	Witha FamilyMem	1	Witha famMem/ownhome	Single
2025	1	17	25yrs+	Mild	Mild depression	No PTSDSymps	0	0	1	1	Catholics	Atmy ownHome	1	Witha famMem/ownhome	Widowed
2025	1	17	18-24yrs	Mild	Mild depression	SevereSymps	1	0	0	1	Pent/Saved	Atmy ownHome	1	Witha famMem/ownhome	Single
2025	1	17	25yrs+	Mild	Mild depression	MildSymps	0	0	1	0	Catholics	Atmy ownHome	0	Witha famMem/ownhome	Married
2025	1	17	18-24yrs	Mod-Severe	Moderate depression	ModerateSymps	0	1	0	1	Pent/Saved	Witha FamilyMem	1	Witha famMem/ownhome	Single
2025	1	30	25yrs+	Mild	Moderately severe depression	SevereSymps	1	1	0	1	Catholics	Atmy ownHome	0	Witha famMem/ownhome	Single
2025	1	30	25yrs+	Mod-Severe	Moderately severe depression	SevereSymps	1	1	0	0	Moslems	Atmy ownHome	1	Witha famMem/ownhome	Married
2025	1	30	25yrs+	Mod-Severe	Moderately severe depression	ModerateSymps	1	1	0	1	Moslems	Witha FamilyMem	1	Witha famMem/ownhome	Widowed
2025	1	30	18-24yrs	Mild	Moderate depression	ModerateSymps	1	1	0	1	Pent/Saved	Atmy ownHome	1	Witha famMem/ownhome	Widowed
2025	1	30	18-24yrs	Mod-Severe	Moderately severe depression	ModerateSymps	0	1	1	1	Moslems	Atmy ownHome	1	Witha famMem/ownhome	Single
2025	1	30	25yrs+	Min	Moderate depression	No PTSDSymps	0	1	1	0	Catholics	Witha Friend	0	Witha Friend/workPlace	Widowed
2025	1	29	25yrs+	Mild	Mild depression	ModerateSymps	0	0	0	0	Pent/Saved	Atmy ownHome	1	Witha famMem/ownhome	Single
2025	1	29	25yrs+	Mild	Moderate depression	SevereSymps	1	1	1	1	Moslems	Atmy ownHome	1	Witha famMem/ownhome	Married
2025	1	29	18-24yrs	Mild	Moderately severe depression	SevereSymps	1	1	0	1	Moslems	Atmy ownHome	0	Witha famMem/ownhome	Single
2025	1	29	25yrs+	Mod-Severe	Moderately severe depression	SevereSymps	1	1	0	0	Moslems	Atmy ownHome	1	Witha famMem/ownhome	Single
2025	1	28	25yrs+	Mod-Severe	Moderate depression	SevereSymps	1	1	0	0	Catholics	Atmy ownHome	1	Witha famMem/ownhome	Single
2025	1	28	25yrs+	Mod-Severe	Moderately severe depression	SevereSymps	1	1	1	1	Others(Anglicans)	Atmy ownHome	1	Witha famMem/ownhome	Married
2025	1	27	18-24yrs	Mild	Mild depression	MildSymps	0	0	0	0	Others(Anglicans)	Witha Friend	1	Witha Friend/workPlace	Single
2025	1	28	18-24yrs	Mod-Severe	Moderately severe depression	SevereSymps	1	1	0	1	Pent/Saved	Witha Friend	1	Witha Friend/workPlace	Single
2025	1	29	18-24yrs	Mod-Severe	Mild depression	ModerateSymps	0	0	1	0	Catholics	Atmy ownHome	1	Witha famMem/ownhome	Single
2025	1	29	25yrs+	Mod-Severe	Moderate depression	ModerateSymps	0	1	0	1	Others(Anglicans)	Atmy ownHome	1	Witha famMem/ownhome	Widowed
2025	1	29	25yrs+	Mild	Moderate depression	ModerateSymps	0	1	0	1	Others(Anglicans)	Atmy ownHome	1	Witha famMem/ownhome	Single
2025	1	28	25yrs+	Mod-Severe	Moderate depression	ModerateSymps	0	1	1	0	Catholics	Atmy ownHome	1	Witha famMem/ownhome	Single
2025	1	28	18-24yrs	Mild	Moderate depression	MildSymps	0	1	1	0	Catholics	Atmy ownHome	0	Witha famMem/ownhome	Widowed
2025	1	28	18-24yrs	Mild	Moderate depression	MildSymps	0	1	1	1	Pent/Saved	Witha FamilyMem	0	Witha famMem/ownhome	Single
2025	1	28	25yrs+	Mild	Moderate depression	ModerateSymps	0	1	1	1	Catholics	Atmy ownHome	0	Witha famMem/ownhome	Single
2025	1	28	18-24yrs	Mod-Severe	Moderate depression	MildSymps	0	1	1	0	Catholics	Atmy ownHome	1	Witha famMem/ownhome	Married
2025	1	29	25yrs+	Mod-Severe	Moderate depression	SevereSymps	1	1	1	0	Catholics	Atmy ownHome	1	Witha famMem/ownhome	Single
2025	1	29	18-24yrs	Mild	Moderate depression	ModerateSymps	0	1	0	0	Moslems	Atmy ownHome	1	Witha famMem/ownhome	Single
2025	1	29	25yrs+	Mod-Severe	Moderately severe depression	ModerateSymps	1	1	1	0	Catholics	Atmy ownHome	1	Witha famMem/ownhome	Single
2025	1	29	25yrs+	Mod-Severe	Moderately severe depression	ModerateSymps	0	1	1	1	Others(Anglicans)	Atmy ownHome	1	Witha famMem/ownhome	Single
2025	1	28	18-24yrs	Mod-Severe	Moderately severe depression	SevereSymps	1	1	0	1	Catholics	Atmy ownHome	1	Witha famMem/ownhome	Single
2025	1	28	18-24yrs	Mild	Moderate depression	SevereSymps	1	1	0	1	Others(Anglicans)	Atmy ownHome	0	Witha famMem/ownhome	Single
2025	1	27	18-24yrs	Mild	Moderate depression	MildSymps	0	1	1	1	Others(Anglicans)	Witha Friend	1	Witha Friend/workPlace	Single
2025	1	24	18-24yrs	Mild	Moderate depression	MildSymps	0	1	1	1	Moslems	Witha FamilyMem	0	Witha famMem/ownhome	Single
2025	1	24	18-24yrs	Mild	Mild depression	MildSymps	0	0	1	1	Catholics	Witha FamilyMem	0	Witha famMem/ownhome	Single
2025	1	23	18-24yrs	Mod-Severe	Mild depression	ModerateSymps	0	0	0	0	Moslems	Witha Friend	1	Witha Friend/workPlace	Single
2025	1	22	18-24yrs	Mod-Severe	Severe depression	SevereSymps	1	1	0	0	Catholics	WorkPlace	1	Witha Friend/workPlace	Single
2025	1	21	18-24yrs	Mild	Moderate depression	MildSymps	0	1	1	1	Others(Anglicans)	Witha FamilyMem	0	Witha famMem/ownhome	Single
2025	1	21	18-24yrs	Mild	Mild depression	ModerateSymps	0	0	1	1	Moslems	WorkPlace	1	Witha Friend/workPlace	Single
2025	1	21	18-24yrs	Mild	Mild depression	MildSymps	0	0	0	0	Others(Anglicans)	Witha Friend	1	Witha Friend/workPlace	Single
2025	1	20	18-24yrs	Mod-Severe	Mild depression	MildSymps	0	0	1	1	Catholics	Witha FamilyMem	1	Witha famMem/ownhome	Widowed
2025	1	24	18-24yrs	Mild	Mild depression	ModerateSymps	1	0	1	1	Catholics	Atmy ownHome	0	Witha famMem/ownhome	Married
2025	1	24	18-24yrs	Mild	Mild depression	SevereSymps	1	0	0	1	Moslems	Witha FamilyMem	0	Witha famMem/ownhome	Single
2025	1	23	18-24yrs	Mod-Severe	Moderate depression	SevereSymps	1	1	1	1	Moslems	Witha Friend	1	Witha Friend/workPlace	Single
2025	1	22	18-24yrs	Mod-Severe	Moderate depression	SevereSymps	1	1	0	1	Catholics	Atmy ownHome	1	Witha famMem/ownhome	Single
2025	1	22	18-24yrs	Mod-Severe	Moderately severe depression	SevereSymps	1	1	1	1	Moslems	Witha Friend	1	Witha Friend/workPlace	Single
2025	1	21	18-24yrs	Mild	Mild depression	ModerateSymps	0	0	1	1	Catholics	WorkPlace	0	Witha Friend/workPlace	Single
2025	1	21	18-24yrs	Mild	Moderate depression	SevereSymps	1	1	0	1	Catholics	Witha Friend	0	Witha Friend/workPlace	Single
2025	1	20	18-24yrs	Min	Mild depression	ModerateSymps	0	0	1	1	Pent/Saved	Witha FamilyMem	0	Witha famMem/ownhome	Single
2025	1	20	18-24yrs	Mild	Moderate depression	MildSymps	0	1	1	1	Moslems	Atmy ownHome	0	Witha famMem/ownhome	Married
2025	1	17	18-24yrs	Mild	Mild depression	MildSymps	0	0	1	1	Catholics	Atmy ownHome	0	Witha famMem/ownhome	Married
2025	1	24	18-24yrs	Mild	Moderate depression	ModerateSymps	1	1	1	1	Others(Anglicans)	Witha FamilyMem	1	Witha famMem/ownhome	Single
2025	1	24	18-24yrs	Mod-Severe	Moderate depression	SevereSymps	1	1	1	0	Catholics	Atmy ownHome	1	Witha famMem/ownhome	Married
2025	1	22	18-24yrs	Min	Mild depression	SevereSymps	1	0	1	1	Moslems	Witha FamilyMem	0	Witha famMem/ownhome	Single
2025	1	21	18-24yrs	Min	Minimal depression	No PTSDSymps	0	0	1	0	Pent/Saved	Witha FamilyMem	0	Witha famMem/ownhome	Single
2025	1	21	18-24yrs	Mod-Severe	Moderately severe depression	ModerateSymps	1	1	0	0	Others(Anglicans)	Atmy ownHome	1	Witha famMem/ownhome	Single
2025	1	20	18-24yrs	Min	Minimal depression	No PTSDSymps	0	0	1	1	Moslems	Witha FamilyMem	0	Witha famMem/ownhome	Single
2025	1	20	25yrs+	Mild	Moderate depression	MildSymps	0	1	1	1	Others(Anglicans)	Atmy ownHome	1	Witha famMem/ownhome	Married
2025	1	24	18-24yrs	Min	Minimal depression	MildSymps	0	0	1	0	Catholics	Witha FamilyMem	0	Witha famMem/ownhome	Single
2025	1	24	18-24yrs	Mod-Severe	Moderate depression	SevereSymps	1	1	0	1	Others(Anglicans)	Witha Friend	1	Witha Friend/workPlace	Single
2025	1	24	18-24yrs	Mod-Severe	Moderate depression	SevereSymps	1	1	1	1	Catholics	Witha FamilyMem	1	Witha famMem/ownhome	Single
2025	1	23	25yrs+	Mild	Moderately severe depression	ModerateSymps	1	1	0	0	Others(Anglicans)	Atmy ownHome	1	Witha famMem/ownhome	Widowed
2025	1	23	25yrs+	Mod-Severe	Moderate depression	SevereSymps	1	1	0	0	Others(Anglicans)	Atmy ownHome	1	Witha famMem/ownhome	Single
2025	1	23	18-24yrs	Mod-Severe	Moderately severe depression	ModerateSymps	0	1	0	1	Moslems	Witha Friend	1	Witha Friend/workPlace	Single
2025	1	23	25yrs+	Mod-Severe	Severe depression	SevereSymps	1	1	0	1	Others(Anglicans)	Witha Friend	1	Witha Friend/workPlace	Single
2025	1	21	18-24yrs	Mild	Mild depression	MildSymps	0	0	1	0	Pent/Saved	Witha FamilyMem	0	Witha famMem/ownhome	Single
2025	1	21	18-24yrs	Mod-Severe	Mild depression	MildSymps	0	0	1	0	Catholics	Witha Friend	1	Witha Friend/workPlace	Single
2025	1	20	18-24yrs	Min	Minimal depression	No PTSDSymps	0	0	1	0	Pent/Saved	Witha FamilyMem	0	Witha famMem/ownhome	Single
2025	1	20	18-24yrs	Min	Mild depression	ModerateSymps	0	0	0	0	Moslems	Witha FamilyMem	0	Witha famMem/ownhome	Single
2025	1	20	18-24yrs	Mild	Moderate depression	SevereSymps	1	1	1	1	Moslems	Atmy ownHome	1	Witha famMem/ownhome	Married
2025	1	24	18-24yrs	Mod-Severe	Moderate depression	ModerateSymps	0	1	0	1	Catholics	Atmy ownHome	1	Witha famMem/ownhome	Single
2025	1	24	18-24yrs	Mild	Mild depression	ModerateSymps	0	0	1	0	Pent/Saved	Atmy ownHome	1	Witha famMem/ownhome	Married
2025	1	24	18-24yrs	Mild	Moderate depression	ModerateSymps	0	1	0	1	Pent/Saved	Witha Friend	1	Witha Friend/workPlace	Single
2025	1	24	25yrs+	Mild	Mild depression	MildSymps	0	0	1	0	Pent/Saved	Witha FamilyMem	0	Witha famMem/ownhome	Widowed
2025	1	23	18-24yrs	Min	Minimal depression	No PTSDSymps	0	0	1	0	Moslems	Witha FamilyMem	0	Witha famMem/ownhome	Single
2025	1	23	18-24yrs	Mod-Severe	Moderate depression	ModerateSymps	0	1	1	1	Moslems	Witha FamilyMem	1	Witha famMem/ownhome	Single
2025	1	22	25yrs+	Min	Minimal depression	No PTSDSymps	0	0	1	0	Catholics	Atmy ownHome	0	Witha famMem/ownhome	Married
2025	1	21	18-24yrs	Mod-Severe	Moderate depression	SevereSymps	1	1	0	1	Catholics	Witha FamilyMem	1	Witha famMem/ownhome	Single
2025	1	20	18-24yrs	Min	Mild depression	No PTSDSymps	0	0	1	0	Pent/Saved	Atmy ownHome	0	Witha famMem/ownhome	Single
2025	1	20	18-24yrs	Mod-Severe	Mild depression	No PTSDSymps	0	0	1	0	Catholics	Witha FamilyMem	1	Witha famMem/ownhome	Single
2025	1	17	18-24yrs	Mild	Moderately severe depression	ModerateSymps	0	1	1	0	Catholics	Witha FamilyMem	1	Witha famMem/ownhome	Single
2025	1	24	25yrs+	Mod-Severe	Moderate depression	SevereSymps	1	1	0	1	Catholics	Atmy ownHome	1	Witha famMem/ownhome	Widowed
2025	1	20	18-24yrs	Mod-Severe	Severe depression	SevereSymps	1	1	1	1	Moslems	Witha FamilyMem	1	Witha famMem/ownhome	Single
2025	1	17	18-24yrs	Min	Moderate depression	MildSymps	0	1	1	0	Pent/Saved	Atmy ownHome	0	Witha famMem/ownhome	Married
